# Supplementary material for: Association and Effectiveness of PAX1 Methylation and HPV Viral Load for the Detection of Cervical High-Grade Squamous Intraepithelial Lesion
Source: Pathogens. 2022 Dec 30;12(1):63. doi: 10.3390/pathogens12010063 (PMC9865608; doi:10.3390/pathogens12010063)
Supplement: Supplementary file 1 [file pathogens-12-00063-s001.zip]

Archive with 1 entries (1 files):
- pathogens-2045363-supplementary.pdf
